# Supplementary material for: Induction, Flavonoids Contents, and Bioactivities Analysis of Hairy Roots and True Roots of Tetrastigma hemsleyanum Diels et Gilg
Source: Molecules. 2023 Mar 16;28(6):2686. doi: 10.3390/molecules28062686 (PMC10053805; doi:10.3390/molecules28062686)
Supplement: Supplementary file 1 [file molecules-28-02686-s001.zip]

Archive with 1 entries (1 files):
- molecules-2207660-supplementary.pdf
